# Supplementary material for: Aging Mouse Models Reveal Complex Tumor-Microenvironment Interactions in Cancer Progression
Source: Front Cell Dev Biol. 2018 Mar 29;6:35. doi: 10.3389/fcell.2018.00035 (PMC5884881; doi:10.3389/fcell.2018.00035)
Supplement: Supplementary Data Sheet 1 — Excel files are summarizing GEMM with following categories. Page1: a list of MMTV-LTR driven mouse models, page2: a list of Wap-promoter driven mouse models, and page3: a list of GKO and other models. Each mouse model is indicated as Symbol (registered name for mouse model), name (transgene information and registered person's name), background strain, mammary tumor, latency, and estimated T50. A list of GKO has PMID or PMCID as additional information. [file DataSheet1.XLSX]

## Sheet: MMTV
Symbol	Name	Strain	Mammary tumor	Latency	Estimated T50 (weeks)
Tg(MMTV-Akt1)1173Stma	transgene insertion 1173, Steven M Anderson	FVB/N	no	no tumor
Tg(MMTV-Akt1*T308D*S473D)7Mul	transgene insertion 7, William J Muller	FVB/N	no	no tumor: bigenic with PyMT T50 is : Akt7xMTY315/322F: 46 days MTY315/322F-1:123 days
Tg(MMTV-AURKA)#Cxd	transgene insertion, Chu-Xia Deng	FVB/N	yes	40% at 20months	108
Tg(MMTV-Catnb)3Pac	transgene insertion 3, Pamela Cowin	FVB/N	yes	line 3/T50: breeder 30wks, virgin 60wks<
Tg(MMTV-Catnb)5Pac	transgene insertion 5, Pamela Cowin	FVB/N	yes	line 5/T50: breeder 18wks, virgin 33wks
Tg(MMTV-CCND1)1Esmp	transgene insertion 1, Emmett V Schmidt	Not Specified	yes	8/12 mice with a mean age of onset of 551+/-26 days	79
Tg(MMTV-Cdc37)1Stp	transgene insertion 1, Lilia Stepanova	(C57BL/6 x DBA/2)F1	yes	no tumor for 1.5 years. 18months to 22months, all female formed mammary tumor. T50 on mice crossed with cMyc (115 days). cMyc only is 250days.	84
Tg(MMTV-Cdc37)2Stp	transgene insertion 2, Lilia Stepanova	(C57BL/6 x DBA/2)F1	yes	no tumor for 1.5years. At 17months, 4/20 mice had mammary tumor (no palpable).T50 on mice crossed with cMyc (115 days). cMyc only is 250days.
Tg(MMTV-Cyp21a1)1Ms	transgene insertion 1, National Institute of Genetics, Mishima, Japan	Not Applicable	NA	N/A
Tg(MMTV-Cyp21a1)2Ms	transgene insertion 2, National Institute of Genetics, Mishima, Japan	Not Applicable	NA	N/A
Tg(MMTV-Cyp21a1)9Ms	transgene insertion 9, National Institute of Genetics, Mishima, Japan	Not Applicable	NA	N/A
Tg(MMTV-DMTF1_i2)7Kai	transgene insertion 7, Kazushi Inoue	FVB/NJ	yes	T50 Tumor free Surv: TG: 500 days non TG: (indef) Nulli:500 days Multiparous:450 days
Tg(MMTV-DTX1)#Sat	transgene insertion #, Spyros Artavanis Tsakonas	(C3H x C57BL/6)F2	no	no tumor. Crossing with MMTV-HRas or cMyc indicates better survival. (This paper also has MMTV-hN1IC which forms tumor only in pregnancy period. T50: 5.2months/23wks)
Tg(MMTV-ENPP2)#Gbm	transgene insertion, Gordon B Mills	FVB/N	yes	T50:25wks (this paper also has LPAR1-3. see MMTV-LPAR)
Tg(MMTV-ENPP2)20Gbm	transgene insertion 20, Gordon B Mills	FVB/N	no
Tg(MMTV-ENPP2)21Gbm	transgene insertion 21, Gordon B Mills	FVB/N	no
Tg(MMTV-Erbb2)10Pjo	transgene insertion 10, Paul Jolicoeur	(C57BL/6 x C3H)F2	yes	T50: 7month
Tg(MMTV-Erbb2)12Pjo	transgene insertion 12, Paul Jolicoeur	(C57BL/6 x C3H)F2	NA	N/A
Tg(MMTV-Erbb2)17Pjo	transgene insertion 17, Paul Jolicoeur	(C57BL/6 x C3H)F2	yes	T50: 9month<
Tg(MMTV-Erbb2)1Pv	transgene insertion 1, Paolo Vezzoni	(C57BL/6 x DBA)F1 x CD-1	yes	Salivary and mammary tumor 13-21 weeks (macroscopic tumor observation). 12/18 formed mammary tumor between 13 to 21 weeks	19
Tg(MMTV-ERBB2)5Erick	transgene insertion 5, Sharon Erickson	FVB/N *crossed with 129/BL/6 FVB, F1-p53 Het	yes	28.2wks (p53wt)
Tg(MMTV-Erbb2)9Pjo	transgene insertion 9, Paul Jolicoeur	(C57BL/6 x C3H)F2	yes	T50: 7month
Tg(MMTV-Erbb2)NA1Mul	transgene insertion NA1, William Muller	FVB/N	NA	N/A
Tg(MMTV-Erbb2)NB1Mul	transgene insertion NB1, William Muller	FVB/N	NA	N/A
Tg(MMTV-Erbb2)NF1Mul	transgene insertion NF1, William Muller	FVB/N	yes	T50: 89days (13wks)
Tg(MMTV-Erbb2)NK1Mul	transgene insertion NK1, William Muller	FVB/N	NA	N/A
Tg(MMTV-ERBB2*)#Arbs	transgene insertion, Joaquin Arribas	FVB	yes	T50:33wks (tumor size is larger than FVB/N-Tg(MMTVneu)202J)
Tg(MMTV-Erbb2*)NDL1-2Mul	transgene insertion NDL1-2, William J Muller	FVB/N	yes	T50:143days
Tg(MMTV-Erbb2*)NDL1-4Mul	transgene insertion NDL1-4, William J Muller	FVB/N	yes	T50:182days
Tg(MMTV-Erbb2*)NDL2-1Mul	transgene insertion NDL2-1, William J Muller	FVB/N	yes	T50:236days
Tg(MMTV-Erbb2*)NDL2-5Mul	transgene insertion NDL2-5, William J Muller	FVB/N	yes	199days
Tg(MMTV-Erbb2*)NYPD10Mul	transgene insertion NYPD10, William J Muller	FVB/N	yes	T50: 351days
Tg(MMTV-Erbb2*)NYPD11Mul	transgene insertion NYPD11, William J Muller	FVB/N	yes	T50: 351days
Tg(MMTV-Erbb2*)YB2Mul	transgene insertion YB2, William J Muller	FVB/N	yes	T50: 152days
Tg(MMTV-Erbb2*)YB6Mul	transgene insertion YB6, William J Muller	FVB/N	yes	T50: 152days
Tg(MMTV-Erbb2*)YCMul	transgene insertion YC, William J Muller	FVB/N	yes	T50:133days
Tg(MMTV-Erbb2*)YD5Mul	transgene insertion YD5, William J Muller	FVB/N	yes	T50: 71days
Tg(MMTV-Erbb2*)YD6Mul	transgene insertion YD6, William J Muller	FVB/N	yes	T50: 71days
Tg(MMTV-Erbb2*)YE4Mul	transgene insertion YE4, William J Muller	FVB/N	yes	T50:119days
Tg(MMTV-Erbb2*)YE7Mul	transgene insertion YE7, William J Muller	FVB/N	yes	T50:126days
Tg(MMTV-Erbb2*)YEMul	transgene insertion YE, William J Muller	FVB/N	yes	T50: 124days
Tg(MMTV-Erbb2*,-cre)1Mul	transgene insertion 1, William J Muller	FVB	yes	This line was used for Shc KO study. A construct encoding a bicistronic transcript expressing an oncogenic Neu allele (NDL2-5) (Siegel et al, 1999) followed by the Cre recombinase, under the translation control of an IRES element, was generated (NIC). MMTV/NIC transgenic mice were generated by pronuclear injection as described (Siegel et al, 1999).
Tg(MMTV-ERBB2*,-luc)6157Aami	transgene insertion 6157, Augusto Amici	FVB	yes	T50:15wks
Tg(MMTV-ERBB2*,-luc)6177Aami	transgene insertion 6177, Augusto Amici	FVB	yes	T50:15wks
Tg(MMTV-ERBB2*,-luc)6180Aami	transgene insertion 6180, Augusto Amici	FVB	yes	T50:15wks
Tg(MMTV-ERBB3)1Slg	transgene insertion 1, Stanton L Gerson	FVB	yes	rare for tumorigenesis 1/40. But high in lung met 11/40.
Tg(MMTV-Espl1)1Pati	transgene insertion 1, Debananda Pati	C57BL/6	yes	T50: 314-340days depends on line. Nullip does not form tumor.
Tg(MMTV-Fgf3)NR1Mul	transgene insertion NR1, William Muller	FVB/N	yes	*Kwan et al no tumor. But muller showed a mammary tumor.
Tg(MMTV-Fgf3)NW1Mul	transgene insertion NW1, William J Muller	FVB/N	yes	*Kwan et al no tumor. But muller showed a mammary tumor.
Tg(MMTV-Fgf3)NX1Mul	transgene insertion NX1, William J Muller	FVB/N	yes	*Kwan et al no tumor. But muller showed a mammary tumor.
Tg(MMTV-Fgf7)1Led	transgene insertion 1, Philip Leder	FVB/N	yes
Tg(MMTV-Fgfr1)4775Jmr	transgene insertion 4775, Jeffrey Rosen		NA	N/A
Tg(MMTV-HPV16E6E7)181Gnk	transgene insertion 181, Gen Kondoh	C57BL/6	no
Tg(MMTV-HPV16E6E7)263Gnk	transgene insertion 263, Gen Kondoh	C57BL/6	no
Tg(MMTV-HPV16E6E7)274Gnk	transgene insertion 274, Gen Kondoh	C57BL/6	no
Tg(MMTV-IGF2)Ml1Rkho	transgene insertion Ml1, Rama Khokha	FVB	no	no tumor (18months) but hyperplasia observed
Tg(MMTV-KLF4)1Rup	transgene insertion 1, J Michael Ruppert	(C57BL/6 x SJL)F2	no	no tumor (18months). Sarcoma.
Tg(MMTV-KRAS*G12V)3025Mrl	transgene insertion 3025, Merck Research Laboratory	C57BL/6 x SJL	yes	Not given, Started after Onset of Tumors with vehicle; increase after 5 days.
Tg(MMTV-LPAR1)#Gbm	transgene insertion, Gordon B Mills	FVB/N	yes	T50:25wks
Tg(MMTV-LPAR1)27Gbm	transgene insertion 27, Gordon B Mills	FVB/N	NA
Tg(MMTV-LPAR1)2Gbm	transgene insertion 2, Gordon B Mills	FVB/N	NA
Tg(MMTV-LPAR1)7Gbm	transgene insertion 7, Gordon B Mills	FVB/N	NA
Tg(MMTV-LPAR2)#Gbm	transgene insertion, Gordon B Mills	FVB/N	yes	T50:20wks
Tg(MMTV-LPAR2)3Gbm	transgene insertion 3, Gordon B Mills	FVB/N	NA
Tg(MMTV-LPAR2)6Gbm	transgene insertion 6, Gordon B Mills	FVB/N	NA
Tg(MMTV-LPAR3)#Gbm	transgene insertion, Gordon B Mills	FVB/N	yes	T50:23wks
Tg(MMTV-LPAR3)22Gbm	transgene insertion 22, Gordon B Mills	FVB/N	NA
Tg(MMTV-LPAR3)3Gbm	transgene insertion 3, Gordon B Mills	FVB/N	NA
Tg(MMTV-luc2)3Mgal	transgene insertion 3, William Gallagher	FVB/N	no	no tumor
Tg(MMTV-MAT)3Lmm	transgene insertion 3, Lynn M Matrisian	FVB/N	no	no tumor. Crossing with MMTV-neu accelarates tumorigenesis.
Tg(MMTV-Myc)#Led	transgene insertion, Philip Leder	(CD-1 x C57BL/6J)F1	yes	T50:300days (Cardiff et al)
Tg(MMTV-Myc)141-3Led	transgene insertion 141-3, Philip Leder	(CD-1 x C57BL/6J)F1	yes
Tg(MMTV-Myc)147-9bLed	transgene insertion 147-9b, Philip Leder	CD-1 x C57BL/6J)F1	NA
Tg(MMTV-Myc)155-2Led	transgene insertion 155-2, Philip Leder	(CD-1 x C57BL/6J)F1	NA
Tg(MMTV-Myc)155-7Led	transgene insertion 155-7, Philip Leder	(CD-1 x C57BL/6J)F1	NA
Tg(MMTV-Myc)164-4Led	transgene insertion 164-4, Philip Leder	(CD-1 x C57BL/6J)F1	yes
Tg(MMTV-Myc)WT13Jrn	transgene insertion WT13, Joseph R Nevins	FVB/N		WT is microacinar, T58A is papillary.
Tg(MMTV-Myc)WT21Jrn	transgene insertion WT21, Joseph R Nevins	FVB/N		WT is microacinar, T58A is papillary.
Tg(MMTV-Myc*T58A)TA14Jrn	transgene insertion TA14, Joseph R Nevins	FVB/N		TA50: 427 days
Tg(MMTV-Myc*T58A)TA39Jrn	transgene insertion TA39, Joseph R Nevins	FVB/N	yes	TA50: 657days
Tg(MMTV-Myc*T58A)TA41Jrn	transgene insertion TA41, Joseph R Nevins	FVB/N	yes	TA50: 427 days
Tg(MMTV-NCOA3)#Mybr	transgene insertion, Myles Brown	FVB/N	yes	T50: 16months
Tg(MMTVneu)202Mul	transgene insertion 202, William Muller	FVB/N	yes	T50: N Female: 89 days ; NT Female:205 days. 202 is NT.
Tg(MMTV-neu/OT-I/OT-II)CBnel	transgene insertion C, Brad Nelson	C57BL/6	yes	T50:16months (480days 79weeks)
Tg(MMTV-NFKBIA*S32A*S36A)13Mka	transgene insertion 13, Michael Karin	C57BL/6	no	no tumor
Tg(MMTV-NOTCH1*1758-2556)#Sat	transgene insertion #, Spyros Artavanis Tsakonas	(C3H x C57BL/6)F2	yes	T50: (the time for 50% tumor- free survival) was 5.2 months or 23 weeks; Figure 4)
Tg(MMTV-Notch4)3Rnc	transgene insertion 3, Robert Callahan	FVB/N	yes	line dependent. No clear statistical analysis is done. Early 7wks. Male also forms mammary tumor high frequency.
Tg(MMTV-Nras)1Pel	transgene insertion 1, Angel Pellicer	N/A	yes	32% at 12.8months	20
Tg(MMTV-PIP)1Shu	transgene insertion 1, Robert Shiu	N/A	NA	NA
Tg(MMTV-Prlr)3Eder	transgene insertion 3, Marc Edery	C57BL/6 x DBA/2	no	no tumor.
Tg(MMTV-PTGS2)#Thla	transgene insertion, Timothy Hla	CD-1	yes	pregnancy dependent tumorigenesis. Multiparous is almost 100% at 3-4 cycles of parity. Nullip is very low %.
Tg(MMTV-PyVT)#Mul	transgene insertion, William J Muller	FVB/N	yes	Onset of tumor formation: line dependent, 25-175days	4
Tg(MMTV-PyVT)634Mul	transgene insertion 634, William Muller	FVB/N	yes	Onset of tumor formation: 34days
Tg(MMTV-PyVT*Y250F)250-2Mul	transgene insertion 250-2, William Muller	FVB/N	yes	123days
Tg(MMTV-PyVT*Y315F*Y322F)Db-1Mul	transgene insertion Db-1, William Muller	FVB/N	yes	143days
Tg(MMTV-PyVT,-mCherry,-Ova)#Mfk	transgene insertion, Matthew F Krummel	C57BL/6	yes	T50: 20-30 wks ChOVA’’ line onset 20 weeks of age on C57BL/6 background 2mm palpable tumor -standard C57BL/6 (methods). Onset time is similar to parental PyMT strain.
Tg(MMTV-rtTA)1Lach	transgene insertion 1, Lewis A Chodosh	FVB/N	no	no tumor.
Tg(MMTV-rtTA)4-1Jek	transgene insertion 4-1, Jeffrey E Kudlow		no
Tg(MMTV-rtTA)MTA4Cos	transgene insertion MTA4, Franklin Costantini	Not Specified	no	no tumor.
Tg(MMTV-S100a4)463Oku	transgene insertion 463, Olle Karlstrom	CBA x C57BL/6	*****checking
Tg(MMTV-S100a4)507Oku	transgene insertion 507, Olle Karlstrom	CBA x C57BL/6	*****checking
Tg(MMTV-SRC*Y527F)2Mul	transgene insertion 2, William Muller	FVB/N	yes	T50: SRC2 345 days SRC5: 292 days
Tg(MMTV-TDGF1)G4Dsal	transgene insertion G4, David Salomon	FVB/N	yes	4-5 cycles of pregnancy induced tumor. 35% after 15-18months
Tg(MMTV-TGFBR2)7Hlm	transgene insertion 7, Harold L Moses	(C57BL/6 x DBA)	yes
Tg(MMTV-TGFBR2)8Hlm	transgene insertion 8, Harold L Moses	(C57BL/6 x DBA)	yes
Tg(MMTV-TGFBR2)Hlm	transgene insertion, unspecified founder line, Harold L Moses	(C57BL/6 x DBA)	yes	T47: 27.5months (2nd paper)	126
Tg(MMTVtTA)1Mam	transgene insertion 1, Lothar Hennighausen		no
Tg(MMTV-tTA)25754Kuw	transgene insertion 25754, Kay-Uwe Wagner		no
Tg(MMTV-tTA)25755Kuw	transgene insertion 25755, Kay-Uwe Wagner		no
Tg(MMTV-tTA,PyVT-tetO-cre)6Atai	transgene insertion 6, Atsu Aiba		no
Tg(MMTV-Vegfa)25Rgo	transgene insertion 25, Robert G Oshima	Not Specified	no	no tumor. Crossing with MMTV-neuYD accelarate tumorigenesis. T50: 51days. MMTV-neuYD is 111days.
Tg(MMTV-VEGFB*)1Sjh	transgene insertion 1, Steven J Harper	C57BL/6 or CBA/Ca	no	no tumor.
Tg(MMTV-vHaras)2Pjo	transgene insertion 2, Paul Jolicoeur	(C3H x C57BL/6)F2	yes	4-10months 89%
Tg(MMTV-vHaras)3Pjo	transgene insertion 3, Paul Jolicoeur	(C3H x C57BL/6)F2	yes	0.52
Tg(MMTV-vHaras)4aPjo	transgene insertion 4a, Paul Jolicoeur	(C3H x C57BL/6)F2	yes	no tumor
Tg(MMTV-vHaras)4bPjo	transgene insertion 4b, Paul Jolicoeur	(C3H x C57BL/6)F2	yes	0.83
Tg(MMTV-vHaras)5Pjo	transgene insertion 5, Paul Jolicoeur	(C3H x C57BL/6)F2	yes	0.17
Tg(MMTV-vHaras)SH1Led	transgene insertion SH1, Philip Leder	(CD-1 x C57BL/6J)F1	yes	T50: 168days

## Sheet: WAP
Symbol	Name	Strain	Mammary Tumor	Latency	Estimated T50 (weeks)
Tg(Wap-cre)11738Mam	transgene insertion 11738, Lothar Hennighausen	129S1/Sv-Oca2+ Tyr+ Kitl+		N/A
Tg(Wap-cre)15Nki	transgene insertion 15, The Netherlands Cancer Institute	FVB/N		N/A
Tg(Wap-cre)1Gsc	transgene insertion 1, Gunther Schutz	FVB/N		N/A
Tg(Wap-cre)2Gsc	transgene insertion 2, Gunther Schutz	FVB/N		N/A
Tg(Wap-cre)51Nki	transgene insertion 51, The Netherlands Cancer Institute	FVB/N		N/A
Tg(Wap-HBx)1Gmn	transgene insertion 1, Marianne Bruggemann	NMRI	yes	very rare for mammary tumor (1/116). 1./53 het formed tumor. 12/85 formed mammary tumor after 8-18months
Tg(Wap-Hgf)402Mig	transgene insertion 402, Marta I Gallego	FVB/N	yes	T50=~7months
Tg(Wap-HRAS)69Lln	transgene insertion 69, Loretta L Nielsen	(C57BL/6 x SJL)F1	yes (for male only because of Y chromosome integration)	Only for male mice because of integration in Y chromosome. Salivary tumor (4.9-11.5months) and mammary tumor (3.1-5.4months) 100% mice had tumor
Tg(Wap-Mmp3)5Sym	transgene insertion 5, Carolyn J Sympson	CD-1	yes	T50=18.7months (earliest is 6month parous)
Tg(Wap-Mmp3)9Sym	transgene insertion 9, Carolyn J Sympson	CD-1	yes	T50=18.7months (earliest is 6month parous)
Tg(WapMyc)212Bri	transgene insertion 212, Ralph L Brinster	(C57BL/6 x SJL)F2	yes	Average tumor latency in WAP-myc is at 8months.
Tg(Wap-myc)33Bgro	transgene insertion 33, Bernd Groner	(C57BL/6 x SJL)F2	yes	shortest 2months (80% of female transgenics develop tumors after pregnancies)	21
Tg(WapNotch4)10Rnc	transgene insertion 10, Robert Callahan	FVB/N	yes	Tumor free survival 50% is: 10months for nulliparous, and 5months for multiparous.
Tg(Wap-rtTA-cre)10Whl	transgene insertion 10, Wen-Hwa Lee	C57BL/6	no	no tumorigenic
Tg(Wap-Shh)119Mig	transgene insertion 119, Marta I Gallego	(C57BL/6J x DBA/2J)F2	no	Hyperplastic growth was observed but no palpable tumor on this strain but aged FVB background formed the tumor. However, aged wild type FVB also has similar phenotype.
Tg(Wap-Shh)186Mig	transgene insertion 186, Marta I Gallego	(C57BL/6J x DBA/2J)F2	no	Hyperplastic growth was observed but no palpable tumor on this strain but aged FVB background formed the tumor. However, aged wild type FVB also has similar phenotype.
Tg(WAPT121)66Tvd	transgene insertion 66, Terry van Dyke	(C57BL/6J x DBA/2J)F1	yes	lower expression lines did not form tumor but had hyperplastic lobular alveoli. Higher expression lines formed tumor at T50=~10months. But Balb/c background showed T50=8.5months.
Tg(Wap-TAg)12Gmn	transgene insertion 12, A Graessmann	NMRI	yes	Monitored 10-12month. SVT/t 100%, SVT/12 64%. SVt/1 12%, SVt/6 6%,SVt/8 0%	50
Tg(Wap-TAg)1Depp	transgene insertion 1, Wolfgang Willi Deppert	(C57BL/6 x BALB/c)F2	yes	wo induction by mating, 0%. With induction,T50 for T1 is 7months	30
Tg(Wap-tAg)1Gmn	transgene insertion 1, A Graessmann	NMRI	yes	Monitored 10-12month. SVT/t 100%, SVT/12 64%. SVt/1 12%, SVt/6 6%,SVt/8 0%	79
Tg(Wap-Tag)8Gmn	transgene insertion 8, A Graessmann	NMRI	yes	Monitored 10-12month. SVT/t 100%, SVT/12 64%. SVt/1 12%, SVt/6 6%,SVt/8 0%
Tg(Wap-TAg)NP8Depp	transgene insertion NP8, Wolfgang Willi Deppert	(C57BL/6 x BALB/c)F2	yes	T50 for NP8 is 5months
Tg(Wap-TDGF1)1Dsal	transgene insertion 1, David Salomon	FVB/N	yes	Multiparous het 66.7% (latency 17months, lower sample number), multi-parous homo 45% (15months).	72
Tg(WapTgfa)215Bri	transgene insertion 215, Ralph L Brinster	(C57BL/6 x SJL)F2	yes	Average tumor latency in WAP-TGFa is at 9.5months.
Tg(Wap-Tsg101)4389Kuw	transgene insertion 4389, Kay-Uwe Wagner	FVB/N	yes	18month (3/40) and 18-21 (4/40). So, at 21months, 7/40 formed tumor. Parity induced abnormality (more than half formed abnormalities: squamous metaplasia, ectatic ducts, atypical hyperplasia, adenocarcinomas)

## Sheet: GKO related
Symbol	terget	Crossed with	Strain	Mammary tumor	Latency	Estimated T50 (weeks)	PMCID or PMID
Hic-5− / −	Hic5 (focal adhesion scafold protein)	MMTV-PyMT	C57BL/6 x FVB/N	yes	Het: 51.6 days, Homo: 59.6days	9	PMC5541773
MMTV-cre; Ccn6	Ccn6 (WNT1-inducible-signaling pathway protein 3; WISP3)	MMTV-Cre	FVB	yes	13/18 (72.2%) formed tumor at 10-21month	76	27819674
SPARC < tm1Hwe > Tg(MMTV-Erbb2) NK1Mul/J	Sparc	MMTV-neu derived N2C cells are transplanted in WT and KO	Balb/c	yes			27681434
SPARC < tm1Hwe > Tg(MMTV-Erbb2) NK1Mul/J	Sparc	MMTV-neu derivedcells are transplanted in WT and KO	Balb/c	yes			14610043
CD151-/-; MMTV-neu	CD151	MMTV-Erbb2 (MMTV-neu)	129SVE x FVB	yes	Het 365days. Homo 332days.	48	22952421
Itga2-/-; MMTV-neu	ITGA2	MMTV-Erbb2 (MMTV-neu)	FVB/N	yes	latency is a slightly shorter than neu.T50 is about 31. Control (neu) is 33.	31	21135504
Rara1-/-; MMTV-Wnt1	RARa1	MMTV-Wnt1	129/B6 x FVB/B6 mix	yes	T50 for bigenic 36 wks. MMTV-Wnt1 is 19wks	36	20923554
Ptp1b-/-; NeuNT	PTP1B	MMTV-Erbb2 (MMTV-neu)	(129Sv x C57BL/6) x	yes	T50 for bigenic het is 421days. Neu is 395days. 10/37 bigenic homozygote formed tumor by 481days (from 300days).	91	17347513
Ptp1b-/-; PyMT	PTP1B	MMTV-PyMT	(129Sv x C57BL/6) x	yes	no significant difference to PyMT		17347513
Mmp8-/-; PyMT	MMP8	MMTV-PyMT	FVB/N	yes	tumor first detection day is 25days (KO), 32days (WT)		25848906
Mmp9 DNAzyme; PyMT	MMP9	MMTV-PyMT	FVB	yes	tumor grows slower with DNAzyme for MMP9. Tumor volume is halved.		23407024
Mmp14-/-; PyMT	MMP14	MMTV-PyMT	FVB	yes	Orthotopic transplantation. Tumor is palpable at 39.8 days (KO) and 58.6days (WT).		18071307
Adam12-/-;PyMT	ADAM12	MMTV-PyMT	FVB/N	yes	T50 for KO is 80days, Het is 60days	12	21875931
Adamts1-/-;PyMT	ADAMTS	MMTV-PyMT	C57BL/6 x FVB/N	yes	T50 for Ko is 16.4 wks, het is 14.9wks and WT is 14.3wks.	17	22001177
Timp1-/-; Timp3-/-; DMBA	TIMP-1 and -3	DMBA induction	C57BL/6	yes	DMBA induced tumor. No big difference in tumor free survival. T50 is 41wks (WT) and 37Wks (KO).		25706237
Timp3-/-;neu	TIMP3	MMTV-Erbb2 (MMTV-neu)	FVB or C57BL/6	yes	T50 wt is 218.75 days, het is 312.5days and homo is 531.25days	76	25807548
Timp3-/-;PyMT	TIMP3	MMTV-PyMT	FVB or C57BL/6	yes	T50 WT is 66.25days and KO is 86.25days	13	25807548
Timp1,2,4-/-; PyMT	TIMP1,2,4	MMTV-PyMT	FVB or C57BL/6	yes	T50 wt is 73.3days, t3 is 59.6days and t124 is 63.5days	10	25807548
Tnf-/-	TNF	MMTV-PyMT	FVB or C57BL/6	yes	78.5days	12	25807548
Tnf-/-; Timp3; PyMT	TNF, TIMP3	MMTV-PyMT	FVB or C57BL/6	yes	80days	12	25807548
Tnfr-/-	TNFR	MMTV-PyMT	FVB or C57BL/6	yes	72.5days	11	25807548
Tnfr-/-; Timp3; PyMT	TNFR,TIMP3	MMTV-PyMT	FVB or C57BL/6	yes	63.75days.	10	25807548
LOX inhibition; neu	Lysyl oxidases	MMTV-Erbb2 (MMTV-neu)		yes	Ctrl: 6.57months, LOXi: 7.19m (This might be too slow tumor growth)		19931152
Col1 tmJae/PyMT	Col1a1	MMTV-PyMT					18442412
Trask-/-; PyMT	Trask	MMTV-PyMT	FVB	yes	tumor grows faster	NA	23243018
K14cre; Cdh1F/F;Trp53F/F	Cdh1/Trp53	K14-Cre	mix	yes(and other)	214days	31	17097565
K14cre;Trp53F/F	Trp53	K14-Cre	mix	yes(and other)	330days	48	17097565
K14cre;Cdh1F/+;Trp53F/F	Cdh1/Trp53	K14-Cre	mix	yes(and other)	330days	48	17097565
K14cre;Cdh1F/F;Trp53F/+	Cdh1/Trp53	K14-Cre	mix	yes(and other)	495days	71	17097565
Wap-cre; Cdh1F/F;Trp53F/F	Cdh1/Trp53	Wap-Cre	mix (not indicated for backcrossing)		194days	28	21282721
Wap-cre;Trp53F/F	Trp53	Wap-Cre	mix (not indicated for backcrossing)		290days	42	21282721
Wap-cre; Cdh1F/+;Trp53F/F	Cdh1/Trp53	Wap-Cre	mix (not indicated for backcrossing)		Calculated from graph with %tumor free. 314days	45	21282721
Wap-cre; Cdh1F/F;Trp53F/+	Cdh1/Trp53	Wap-Cre	mix (not indicated for backcrossing)		Calculated from graph with %tumor free. 581days	83	21282721
